# Supplementary material for: Synthesis and Antimicrobial Evaluation of Chroman-4-One and Homoisoflavonoid Derivatives
Source: Molecules. 2025 Aug 31;30(17):3575. doi: 10.3390/molecules30173575 (PMC12430254; doi:10.3390/molecules30173575)
Supplement: Supplementary file 1 [file molecules-30-03575-s001.zip]

Archive with 1 entries (1 files):
- molecules-3774710-supplementary.pdf
